# Supplementary material for: Adjunct Automated Breast Ultrasound in Mammographic Screening: A Systematic Review and Meta-Analysis
Source: J Imaging. 2025 Dec 22;12(1):3. doi: 10.3390/jimaging12010003 (PMC12843147; doi:10.3390/jimaging12010003)
Supplement: Supplementary file 1 [file jimaging-12-00003-s001.zip]

Archive with 1 entries (1 files):
- jimaging-3978550-supplementary.pdf
